# Supplementary material for: Integrated Biomarker Analysis Reveals L1CAM as a Potential Stratification Marker for No Specific Molecular Profile High-Risk Endometrial Carcinoma
Source: Cancers (Basel). 2022 Nov 3;14(21):5429. doi: 10.3390/cancers14215429 (PMC9658459; doi:10.3390/cancers14215429)
Supplement: Supplementary file 1 [file cancers-14-05429-s001.zip]

Archive with 1 entries (1 files):
- cancers-1817203-supplementary.pdf
